# Supplementary material for: Study on the impact of Kinesiophobia after Total Knee Arthroplasty on the rehabilitation of patients during hospitalization: A pilot study
Source: PLoS One. 2025 Jan 29;20(1):e0317774. doi: 10.1371/journal.pone.0317774 (PMC11778713; doi:10.1371/journal.pone.0317774)
Supplement: S1 Dataset — (XLSX) [file pone.0317774.s001.xlsx]

## Sheet: 第二篇
TSK	gender	age	education lever	marriage	nationality	payment of charges	primary caregiver	Other chronic diseases	surgical limb	Duration of knee pain	Preoperative pain score	Preoperative knee flexion	BMI	Duration of the operation（h）	TSK score	T1 pain score	T2 pain score	T3 pain score	T4 pain score	T5 pain score	the day of discharge pain	First time to get out of bed（h）	Pain score of first activity	Distance of first activity （m）	Duration of first activity（min）	2-MWT on day discharge（m）	T1 active knee flexion	T2 active knee flexion	T3 active knee flexion	T4 active knee flexion
1	1	62	1	1	1	1	1	1	1	1	4	83	24	3	43	5	5	5	4	3	2	17	4	22	6	47	27	48	79	100
1	1	62	1	1	1	1	1	1	1	1	3	84	25	3	41	5	5	5	4	3	2	14	4	23	6	45	29	47	80	103
0	1	64	1	1	1	1	1	1	1	1	2	85	21	2	31	4	5	5	4	2	2	20	5	37	9	58	40	56	86	119
0	1	64	1	1	1	1	1	1	1	1	2	85	21	2	31	4	5	4	4	2	2	16	3	40	9	58	39	56	85	120
1	1	63	1	1	1	1	1	1	1	1	3	85	25	3	45	6	6	6	5	4	3	33	7	21	5	45	28	45	73	95
0	1	64	1	1	1	1	1	1	1	1	2	86	22	2	30	4	5	4	4	2	1	14	6	23	9	58	40	56	89	119
0	1	64	1	1	1	1	1	1	1	1	2	86	22	2	30	4	5	4	3	2	1	11	5	29	9	58	38	54	89	118
1	1	63	1	1	1	1	1	1	1	2	3	86	22	3	45	6	6	6	4	3	2	32	7	16	5	45	28	45	74	95
0	1	64	1	1	1	1	1	1	1	1	2	87	22	2	30	4	5	4	3	2	1	9	6	39	9	51	36	58	87	120
0	1	64	1	1	1	1	1	2	1	1	3	87	22	2	32	5	6	5	4	3	2	30	4	33	7	56	33	55	81	113
1	1	64	1	1	1	1	1	2	1	2	3	87	22	3	44	6	5	5	4	3	2	31	4	17	6	45	27	46	75	96
1	2	65	3	2	2	3	2	3	2	3	5	87	22	4	52	8	8	7	7	5	4	42	7	19	3	37	25	37	64	91
0	1	64	1	1	1	1	1	2	1	2	3	88	23	2	32	5	6	5	4	2	2	36	7	33	7	56	35	54	85	114
0	2	69	3	2	1	3	2	3	2	3	5	88	24	4	37	8	6	6	6	5	4	47	6	26	3	50	29	46	75	88
0	2	67	4	2	2	3	2	3	2	3	5	88	24	4	37	8	6	6	6	5	3	46	6	26	3	50	29	46	77	89
0	2	67	4	2	2	3	2	3	2	3	5	88	25	3	37	8	6	6	6	5	3	39	6	25	3	46	28	44	79	90
0	2	68	4	2	2	3	2	3	2	3	4	88	24	3	36	8	6	6	6	5	3	40	6	25	3	50	28	44	80	90
1	1	61	1	1	1	1	1	1	1	1	4	88	22	3	43	5	5	5	4	3	2	18	7	27	6	34	27	47	78	97
1	1	61	1	1	1	1	1	1	1	1	4	88	42	3	42	5	5	5	4	3	2	16	7	20	6	34	27	48	79	98
1	1	64	1	1	1	1	1	2	1	2	3	88	23	2	44	6	5	5	4	3	2	26	7	28	6	45	26	46	76	95
1	2	67	2	1	1	3	2	3	2	3	5	88	25	3	54	8	8	7	7	7	4	50	7	12	2	35	20	35	60	88
1	2	63	4	2	2	3	3	3	2	3	5	88	22	3	52	8	7	7	6	5	4	39	7	15	3	30	26	38	64	91
0	1	64	1	1	1	1	1	2	1	2	3	89	23	2	32	5	6	5	4	2	2	30	6	36	7	56	36	53	88	115
0	1	60	1	1	1	1	1	2	1	2	3	89	23	2	32	5	6	5	4	2	2	19	5	29	7	56	37	55	86	116
1	1	64	1	1	1	1	1	2	1	2	3	89	24	2	43	6	5	5	4	3	2	20	4	17	6	34	26	47	77	96
1	1	64	1	1	1	1	1	2	1	2	3	89	24	2	51	7	7	7	6	5	4	36	7	18	3	30	27	39	65	92
1	2	68	2	1	1	3	2	3	2	3	5	89	25	3	54	8	8	7	7	7	4	60	7	15	2	36	21	35	60	89
0	1	60	1	1	1	1	1	2	1	2	3	90	23	2	32	5	6	5	4	2	2	18	4	31	7	54	38	55	86	117
0	1	60	1	1	1	1	1	2	1	2	3	90	23	2	31	5	6	5	4	2	2	19	6	37	7	52	40	55	84	118
0	1	61	1	1	1	1	1	2	1	2	4	90	23	2	35	6	6	5	5	4	3	30	5	31	4	48	30	48	77	104
0	1	61	1	1	1	1	1	2	1	2	4	90	23	2	35	6	6	5	4	3	3	30	5	42	6	48	31	47	78	104
0	1	61	1	1	1	1	1	2	1	2	4	90	23	2	34	6	5	5	4	3	2	25	5	34	6	47	31	48	74	104
0	1	62	1	1	1	1	1	2	1	2	4	90	23	2	34	6	5	5	4	3	2	23	6	31	6	48	32	49	78	105
0	2	62	2	1	1	1	1	2	1	2	4	90	24	2	34	6	6	5	4	3	2	25	3	28	6	48	32	48	78	105
0	2	67	3	1	1	3	2	3	2	3	5	90	24	4	35	7	6	5	5	4	3	29	6	20	4	51	30	47	78	99
0	2	69	3	1	1	3	2	3	2	3	5	90	24	4	35	7	6	5	5	4	3	28	5	35	4	45	30	47	78	103
0	2	69	3	1	1	3	2	3	2	3	5	90	23	4	37	8	6	6	6	5	4	48	6	26	6	30	29	46	75	87
1	1	64	1	1	1	1	1	2	1	2	2	90	25	2	51	7	6	6	6	5	4	38	5	18	3	38	27	39	66	92
1	1	64	1	1	1	1	1	2	1	2	2	90	25	2	50	7	6	6	6	5	4	39	7	20	3	31	27	38	66	93
1	1	64	1	1	1	1	1	2	1	2	2	90	25	2	50	7	6	6	5	5	4	40	7	21	3	39	27	41	66	93
1	2	65	1	1	1	1	1	2	1	2	2	90	26	2	49	7	6	6	5	4	4	37	7	17	3	32	28	41	65	94
1	2	64	1	1	1	1	1	2	1	2	2	90	25	2	49	7	6	6	5	4	4	40	7	18	3	27	28	41	66	94
1	2	65	1	1	1	1	1	2	2	2	2	90	25	2	48	7	6	6	5	4	3	37	7	20	4	33	28	41	67	94
1	2	67	2	1	1	1	1	3	2	2	4	90	25	3	46	7	6	6	5	4	3	40	5	21	5	35	30	43	69	93
1	2	67	2	1	1	2	1	3	2	2	4	90	25	4	46	7	6	6	5	4	3	36	7	22	5	43	30	43	69	93
1	2	67	2	1	1	3	2	3	2	3	5	90	25	3	45	7	6	6	5	4	3	33	7	16	5	49	33	44	72	95
1	2	68	3	1	1	3	2	3	2	3	5	90	25	3	53	8	8	7	7	6	4	49	7	20	2	36	22	36	63	89
1	2	64	3	2	2	3	2	3	2	3	5	90	22	3	53	8	8	7	7	6	4	40	5	21	3	31	24	37	66	90
0	2	62	2	1	1	1	1	2	2	2	4	91	24	2	34	6	6	5	4	3	2	26	6	27	6	47	32	49	81	106
0	2	62	2	1	1	1	1	2	2	2	4	91	24	3	33	6	5	5	4	3	2	26	7	20	6	53	33	53	81	108
1	2	65	2	1	1	1	1	2	2	2	2	91	24	3	48	7	6	6	5	4	3	38	7	15	4	40	28	41	68	94
1	2	67	2	1	1	3	1	3	2	3	5	91	26	3	45	7	6	6	5	4	3	38	7	22	5	43	31	43	69	94
0	2	63	2	1	1	1	1	2	2	2	4	92	24	3	33	6	5	5	4	3	2	28	6	25	6	53	33	53	81	109
0	2	63	2	1	1	1	1	2	2	2	4	92	23	3	33	6	5	5	4	3	2	29	7	27	7	53	33	53	81	110
1	2	65	2	1	1	1	1	2	2	2	4	92	24	3	48	7	6	6	5	4	3	36	6	19	4	40	29	41	67	94
1	2	67	2	1	1	2	1	3	2	2	4	92	24	3	46	7	6	6	5	4	3	37	5	17	5	43	31	43	69	94
1	2	65	3	1	1	3	2	3	2	3	5	92	23	3	53	8	8	7	7	6	4	40	7	18	2	37	23	36	64	90
0	2	63	2	1	1	2	1	2	2	2	4	93	25	3	33	6	5	5	4	3	2	25	6	31	7	53	33	55	81	111
0	2	63	2	1	1	2	1	2	2	2	4	93	25	3	32	6	6	5	4	3	2	24	6	29	7	53	33	55	81	112
1	2	65	2	1	1	1	1	2	2	2	4	93	24	3	47	7	6	6	5	4	3	40	6	18	4	32	29	41	68	95
0	2	64	2	1	1	2	1	3	2	2	4	94	25	3	36	7	6	6	6	4	3	41	6	24	3	46	28	46	82	92
0	2	64	2	1	1	3	1	3	2	2	5	94	25	3	36	7	6	6	5	4	3	38	6	25	3	50	27	44	76	93
0	2	64	2	1	1	3	2	3	2	2	5	94	26	3	36	7	6	6	5	4	3	37	5	26	4	46	27	45	78	94
1	2	66	2	1	1	1	1	2	2	2	4	94	23	3	47	7	6	6	5	4	3	37	6	16	4	35	29	43	69	92
0	2	66	3	1	1	3	2	3	2	2	5	95	26	3	36	7	6	6	5	4	3	38	5	36	4	50	27	45	80	95
0	2	66	3	1	1	3	2	3	2	2	5	95	26	3	35	7	6	6	5	4	3	32	5	34	4	51	27	45	78	97
0	2	67	3	1	1	3	2	3	2	2	5	95	24	4	35	7	6	6	5	4	3	31	5	36	5	45	28	47	77	98
1	2	66	2	1	1	1	1	2	2	2	4	95	25	3	47	7	6	6	5	4	3	39	7	22	4	35	29	43	69	92
